# Supplementary material for: Comparing the Usability of the Web-Based 24-h Dietary Recall R24W and ASA24-Canada-2018 among French-Speaking Adults from Québec
Source: Nutrients. 2022 Oct 28;14(21):4543. doi: 10.3390/nu14214543 (PMC9653863; doi:10.3390/nu14214543)
Supplement: Supplementary file 1 [file nutrients-14-04543-s001.zip]

Archive with 1 entries (1 files):
- nutrients-1958565-supplementary.pdf
